# Supplementary material for: Genomic Prediction and Heritability Estimation for Daughter Pregnancy Rate in U.S. Holstein Cows Using SNP, Epistasis and Haplotype Effects
Source: Int J Mol Sci. 2025 Jun 13;26(12):5687. doi: 10.3390/ijms26125687 (PMC12192797; doi:10.3390/ijms26125687)
Supplement: Supplementary file 1 [file ijms-26-05687-s001.zip]

Archive with 1 entries (1 files):
- ijms-3670323-supplementary.xlsx
