# Supplementary material for: Genomic Prediction and Heritability Estimation for Daughter Pregnancy Rate in U.S. Holstein Cows Using SNP, Epistasis and Haplotype Effects
Source: Int J Mol Sci. 2025 Jun 13;26(12):5687. doi: 10.3390/ijms26125687 (PMC12192797; doi:10.3390/ijms26125687)
Supplement: Supplementary file 1 [file ijms-26-05687-s001.zip › ijms-3670323-supplementary.xlsx]

## Sheet: Table S1
Table S1. Accuracy of different predictive models in DPR trait
Model type	Sample set	Model	Training set (T)/Validation set (V)	Average accuracy	CV1	CV2	CV3	CV4	CV5	CV6	CV7	CV8	CV9	CV10
SNP model	Sample1 (N=50,606)	A	T	0.327±0.002	0.329	0.326	0.327	0.325	0.323	0.327	0.325	0.328	0.33	0.33
			V	0.184±0.014	0.183	0.177	0.174	0.194	0.21	0.186	0.197	0.187	0.16	0.17
		A + D	T	0.356±0.004	0.356	0.348	0.357	0.359	0.357	0.355	0.353	0.356	0.363	0.356
			V	0.185±0.014	0.184	0.179	0.175	0.194	0.21	0.188	0.198	0.188	0.16	0.172
	Sample1 subset (N=25,827)	A	T	0.376±0.003	0.379	0.378	0.371	0.381	0.376	0.376	0.375	0.373	0.376	0.374
			V	0.159±0.020	0.167	0.124	0.185	0.134	0.159	0.148	0.186	0.167	0.151	0.17
		A + D	T	0.407±0.007	0.404	0.403	0.406	0.402	0.413	0.419	0.41	0.411	0.412	0.394
			V	0.160±0.020	0.168	0.125	0.186	0.135	0.159	0.148	0.186	0.167	0.152	0.171
	Sample2 (N=133,934)	A	T	0.289±0.001	0.289	0.288	0.287	0.289	0.29	0.289	0.292	0.29	0.29	0.289
			V	0.205±0.007	0.209	0.213	0.216	0.203	0.199	0.21	0.195	0.199	0.201	0.207
		A + D	T	0.310±0.002	0.31	0.306	0.311	0.307	0.313	0.309	0.311	0.31	0.313	0.313
			V	0.207±0.007	0.211	0.216	0.216	0.206	0.2	0.212	0.198	0.201	0.202	0.207
	Sample2 subset (N=70,000)	A	T	0.305±0.001	0.304	0.305	0.308	0.307	0.306	0.304	0.305	0.306	0.303	0.307
			V	0.201±0.008	0.202	0.2	0.191	0.189	0.202	0.212	0.203	0.205	0.213	0.195
		A + D	T	0.317±0.002	0.318	0.316	0.317	0.316	0.315	0.315	0.316	0.321	0.322	0.316
			V	0.201±0.008	0.202	0.201	0.192	0.189	0.203	0.212	0.204	0.204	0.212	0.195
	Sample2 subset (N=90,000)	A	T	0.304±0.002	0.302	0.305	0.304	0.305	0.306	0.304	0.301	0.303	0.305	0.308
			V	0.208±0.012	0.223	0.202	0.206	0.205	0.19	0.211	0.225	0.22	0.2	0.194
		A + D	T	0.322±0.003	0.326	0.319	0.32	0.321	0.32	0.324	0.318	0.321	0.326	0.325
			V	0.208±0.012	0.222	0.203	0.207	0.206	0.192	0.211	0.226	0.221	0.2	0.194
Haplotype model	Sample1 (N=50,606)	A + H	T	0.406±0.004	0.407	0.411	0.401	0.403	0.407	0.406	0.408	0.399	0.404	0.412
			V	0.188±0.014	0.187	0.176	0.181	0.198	0.211	0.19	0.199	0.196	0.167	0.171
	Sample1 subset (N=25,827)	A + H	T	0.458±0.011	0.466	0.467	0.453	0.467	0.452	0.463	0.459	0.466	0.431	0.455
			V	0.161±0.021	0.167	0.123	0.187	0.134	0.163	0.147	0.188	0.164	0.159	0.173
	Sample2 (N=133,934)	A + H	T	0.341±0.002	0.34	0.342	0.338	0.342	0.34	0.34	0.343	0.341	0.342	0.342
			V	0.210±0.006	0.213	0.215	0.221	0.206	0.205	0.215	0.2	0.204	0.205	0.21
	Sample2 subset (N=70,000)	A + H	T	0.362±0.003	0.36	0.364	0.366	0.359	0.361	0.36	0.361	0.358	0.366	0.362
			V	0.204±0.008	0.206	0.202	0.193	0.193	0.206	0.216	0.207	0.21	0.212	0.198
	Sample2 subset (N=90,000)	A + H	T	0.357±0.002	0.356	0.356	0.357	0.356	0.36	0.358	0.357	0.353	0.357	0.36
			V	0.211±0.012	0.226	0.206	0.209	0.21	0.193	0.213	0.227	0.225	0.203	0.197
Global epistasis model (1)	Sample1 (N=50,606)	Full model	T	0.601±0.010	0.601	0.597	0.618	0.617	0.602	0.591	0.604	0.59	0.603	0.588
			V	0.193±0.014	0.191	0.187	0.18	0.2	0.218	0.198	0.205	0.2	0.168	0.183
		A + D + AA	T	0.601±0.011	0.601	0.596	0.618	0.617	0.602	0.59	0.604	0.59	0.603	0.587
			V	0.193±0.014	0.191	0.187	0.18	0.2	0.218	0.198	0.205	0.2	0.168	0.183
		A + AA	T	0.594±0.010	0.596	0.592	0.611	0.608	0.593	0.584	0.599	0.582	0.595	0.58
			V	0.193±0.014	0.19	0.186	0.179	0.201	0.218	0.197	0.204	0.2	0.168	0.182
	Sample1 subset (N=25,827)	A + AA	T	0.650±0.026	0.677	0.658	0.654	0.622	0.631	0.628	0.696	0.657	0.658	0.615
			V	0.163±0.019	0.17	0.127	0.19	0.14	0.165	0.154	0.184	0.169	0.156	0.17
	Sample2 (N=133,934)	A + D + AA	T	0.524±0.004	0.52	0.524	0.522	0.518	0.523	0.526	0.526	0.527	0.522	0.533
			V	0.215±0.006	0.221	0.222	0.225	0.214	0.21	0.22	0.206	0.209	0.21	0.214
		A + AA	T	0.520±0.004	0.516	0.521	0.518	0.515	0.517	0.522	0.523	0.523	0.517	0.528
			V	0.215±0.006	0.22	0.221	0.225	0.214	0.21	0.219	0.206	0.208	0.21	0.215
	Sample2 subset (N=70,000)	A + AA	T	0.506±0.007	0.495	0.508	0.517	0.498	0.507	0.512	0.502	0.503	0.505	0.514
			V	0.208±0.008	0.211	0.206	0.197	0.196	0.209	0.217	0.212	0.211	0.219	0.201
	Sample2 subset (N=90,000)	A + AA	T	0.520±0.001	0.537	0.519	0.503	0.506	0.519	0.521	0.531	0.52	0.526	0.523
			V	0.216±0.011	0.228	0.21	0.218	0.216	0.199	0.218	0.23	0.228	0.208	0.203
Best global epistasis model (1) + H	Sample1 (N=50,606)	A + AA + H	T	0.572±0.012	0.574	0.567	0.594	0.586	0.569	0.563	0.575	0.563	0.577	0.553
			V	0.192±0.014	0.191	0.182	0.182	0.202	0.216	0.196	0.204	0.202	0.17	0.179
		AA + H	T	0.647±0.012	0.651	0.642	0.671	0.659	0.642	0.641	0.646	0.64	0.655	0.627
			V	0.178±0.013	0.178	0.159	0.175	0.186	0.193	0.18	0.186	0.197	0.166	0.161
	Sample1 subset (N=25,827)	A + AA + H	T	0.631±0.028	0.66	0.635	0.637	0.6	0.613	0.603	0.68	0.64	0.651	0.595
			V	0163±0.020	0.169	0.126	0.189	0.138	0.166	0.151	0.186	0.166	0.159	0.176
	Sample2 (N=133,934)	A + AA + H	T	0.509±0.004	0.504	0.509	0.507	0.503	0.506	0.511	0.511	0.513	0.506	0.517
			V	0.215±0.006	0.22	0.221	0.226	0.213	0.211	0.22	0.206	0.209	0.21	0.215
	Sample2 subset (N=70,000)	A + AA + H	T	0.487±0.007	0.474	0.487	0.496	0.479	0.489	0.495	0.483	0.486	0.482	0.495
			V	0.208±0.008	0.211	0.205	0.197	0.196	0.209	0.218	0.212	0.212	0.216	0.201
	Sample2 subset (N=90,000)	A + AA + H	T	0.505±0.011	0.523	0.504	0.484	0.49	0.503	0.503	0.515	0.506	0.51	0.507
			V	0.216±0.011	0.228	0.21	0.217	0.216	0.198	0.218	0.229	0.229	0.208	0.202
Global epistasis model (2)	Sample1 (N=50,606)	A + D + AAinter + AAintra	T	0.591±0.010	0.588	0.586	0.61	0.605	0.587	0.582	0.592	0.58	0.597	0.579
			V	0.193±0.014	0.19	0.187	0.18	0.199	0.216	0.198	0.204	0.2	0.169	0.183
		A + AAinter + AAintra	T	0.586±0.010	0.585	0.585	0.605	0.598	0.581	0.577	0.589	0.574	0.589	0.574
			V	0.193±0.013	0.19	0.186	0.18	0.2	0.216	0.198	0.204	0.2	0.17	0.183
		A + AAinter	T	0.589±0.010	0.591	0.588	0.607	0.602	0.587	0.58	0.594	0.578	0.592	0.576
			V	0.192±0.015	0.19	0.186	0.179	0.201	0.218	0.197	0.204	0.199	0.168	0.181
		A + AAintra	T	0.464±0.009	0.467	0.463	0.468	0.479	0.474	0.451	0.469	0.457	0.458	0.454
			V	0.189±0.013	0.186	0.183	0.178	0.196	0.211	0.195	0.2	0.195	0.168	0.18
		A + AAinter + H	T	0.569±0.012	0.57	0.564	0.591	0.581	0.564	0.561	0.571	0.559	0.574	0.55
			V	0.192±0.014	0.191	0.182	0.182	0.202	0.216	0.196	0.203	0.202	0.17	0.178
		A + AAintra + H	T	0.477±0.009	0.48	0.478	0.479	0.491	0.489	0.466	0.482	0.468	0.471	0.468
			V	0.190±0.013	0.188	0.18	0.182	0.198	0.211	0.195	0.201	0.199	0.17	0.177
Best global epistasis model (2) + H	Sample1 (N=50,606)	A + AAinter + AAintra + H	T	0.568±0.012	0.569	0.564	0.591	0.581	0.563	0.56	0.571	0.559	0.574	0.551
			V	0.192±0.013	0.19	0.183	0.182	0.201	0.214	0.197	0.203	0.202	0.171	0.18
		AAinter + AAintra + H	T	0.640±0.012	0.642	0.637	0.664	0.651	0.632	0.635	0.638	0.632	0.649	0.623
			V	0.179±0.012	0.178	0.161	0.176	0.184	0.191	0.183	0.187	0.197	0.168	0.164

## Sheet: Table S2
Table S2. Accuracy of haplotype model based on different blocking methods in DRP phenotypes of 25,827 cows in 5-fold cross validations
Blocking method	Block size	Slide or not	A + H	H	D+H	A+D+H	Compared to SNP model (A + H)	Compared to SNP model ( H)	Compared to SNP model (D + H)	Compared to SNP model (A+D+H)
Distance bins	100k	no slide	0.161±0.012	0.161±0.010	0.161±0.010	0.161±0.011	-0.00617284	-0.00617284	-0.00617284	-0.00617284
	500k	no slide	0.162±0.013	0.158±0.012	0.157±0.011	0.161±0.012	0	-0.0246914	-0.0308642	-0.00617284
	1000k	no slide	0.162±0.013	0.157±0.014	0.156±0.013	0.161±0.012	0	-0.0308642	-0.037037	-0.00617284
	1500k	no slide	0.162±0.013	0.154±0.015	0.154±0.014	0.161±0.013	0	-0.0493827	-0.0493827	-0.00617284
	2000k	no slide	0.162±0.013	0.156±0.012	0.156±0.012	0.162±0.012	0	-0.037037	-0.037037	0
	2500k	no slide	0.162±0.013	0.156±0.014	0.156±0.013	0.162±0.013	0	-0.037037	-0.037037	0
	3000k	no slide	0.162±0.013	0.152±0.015	0.151±0.014	0.152±0.015	0	-0.0617284	-0.0679012	-0.0617284
	3500k	no slide	0.162±0.013	0.153±0.013	0.153±0.013	0.162±0.012	0	-0.0555556	-0.0555556	0
	4000k	no slide	0.162±0.013	0.150±0.014	0.149±0.013	0.162±0.013	0	-0.0740741	-0.0802469	0
	4500k	no slide	0.162±0.014	0.153±0.017	0.152±0.016	0.162±0.013	0	-0.0555556	-0.0617284	0
	5000k	no slide	0.162±0.013	0.152±0.014	0.152±0.013	0.162±0.012	0	-0.0617284	-0.0617284	0
	5500k	no slide	0.163±0.014	0.152±0.016	0.152±0.016	0.162±0.013	0.00617284	-0.0617284	-0.0617284	0
	6000k	no slide	0.163±0.015	0.152±0.018	0.151±0.018	0.162±0.014	0.00617284	-0.0617284	-0.0679012	0
	6500k	no slide	0.162±0.014	0.150±0.018	0.149±0.017	0.162±0.013	0	-0.0740741	-0.0802469	0
	7000k	no slide	0.163±0.014	0.151±0.017	0.151±0.016	0.163±0.013	0.00617284	-0.0679012	-0.0679012	0.00617284
	7500k	no slide	0.164±0.014	0.151±0.015	0.151±0.015	0.164±0.013	0.0123457	-0.0679012	-0.0679012	0.0123457
		slide	0.163±0.015	0.151±0.018	0.151±0.018	0.163±0.014	0.00617284	-0.0679012	-0.0679012	0.00617284
	8000k	no slide	0.163±0.014	0.147±0.016	0.146±0.016	0.162±0.013	0.00617284	-0.0925926	-0.0987654	0
	8500k	no slide	0.163±0.014	0.148±0.018	0.148±0.018	0.162±0.014	0.00617284	-0.0864198	-0.0864198	0
	9000k	no slide	0.163±0.014	0.148±0.018	0.147±0.017	0.163±0.014	0.00617284	-0.0864198	-0.0925926	0.00617284
	9500k	no slide	0.164±0.016	0.146±0.020	0.146±0.019	0.164±0.015	0.0123457	-0.0987654	-0.0987654	0.0123457
	10000k	no slide	0.164±0.015	0.148±0.019	0.148±0.019	0.164±0.015	0.0123457	-0.0864198	-0.0864198	0.0123457
SNP bins	2 snps	no slide	0.163±0.012	0.163±0.012	0.163±0.011	0.162±0.011	0.00617284	0.00617284	0.00617284	0
		slide	0.163±0.012	0.163±0.012	0.162±0.012	0.162±0.012	0.00617284	0.00617284	0	0
	4 snps	no slide	0.162±0.012	0.162±0.011	0.162±0.011	0.161±0.011	0	0	0	-0.00617284
		slide	0.162±0.012	0.162±0.011	0.162±0.011	0.161±0.011	0	0	0	-0.00617284
	6 snps	no slide	0.162±0.011	0.162±0.010	0.161±0.009	0.161±0.011	0	0	-0.00617284	-0.00617284
		slide	0.162±0.012	0.161±0.011	0.161±0.010	0.161±0.011	0	-0.00617284	-0.00617284	-0.00617284
	8 snps	no slide	0.162±0.012	0.162±0.011	0.161±0.010	0.162±0.011	0	0	-0.00617284	0
		slide	0.162±0.012	0.161±0.011	0.160±0.011	0.161±0.012	0	-0.00617284	-0.0123457	-0.00617284
	10 snps	no slide	0.162±0.013	0.160±0.012	0.159±0.011	0.161±0.012	0	-0.0123457	-0.0185185	-0.00617284
		slide	0.162±0.013	0.160±0.012	0.160±0.011	0.161±0.012	0	-0.0123457	-0.0123457	-0.00617284
	12 snps	no slide	0.162±0.013	0.160±0.012	0.159±0.012	0.161±0.012	0	-0.0123457	-0.0185185	-0.00617284
		slide	0.162±0.013	0.160±0.012	0.159±0.011	0.162±0.012	0	-0.0123457	-0.0185185	0
	14 snps	no slide	0.162±0.013	0.159±0.012	0.159±0.012	0.161±0.012	0	-0.0185185	-0.0185185	-0.00617284
		slide	0.162±0.013	0.160±0.012	0.159±0.012	0.162±0.012	0	-0.0123457	-0.0185185	0
	16 snps	no slide	0.162±0.013	0.159±0.013	0.159±0.012	0.162±0.012	0	-0.0185185	-0.0185185	0
		slide	0.162±0.013	0.159±0.012	0.159±0.012	0.162±0.012	0	-0.0185185	-0.0185185	0
	18 snps	no slide	0.162±0.013	0.159±0.012	0.158±0.012	0.161±0.012	0	-0.0185185	-0.0246914	-0.00617284
		slide	0.162±0.013	0.159±0.013	0.159±0.012	0.162±0.012	0	-0.0185185	-0.0185185	0
	20 snps	no slide	0.162±0.013	0.159±0.012	0.159±0.011	0.162±0.012	0	-0.0185185	-0.0185185	0
		slide	0.162±0.013	0.159±0.013	0.159±0.012	0.162±0.012	0	-0.0185185	-0.0185185	0

## Sheet: Table S3
Table S3. Average heritability estimate of best models in 10-fold cross validations
Model type	Sample set	Model	A	D	AA	AAinter	AAintra	H	Total heritability estimate
Model 1	Sample1 (N=50,606)	A	0.054±0.001	-	-	-	-	-	0.054±0.001
		A + D	0.054±0.001	0.006±0.001	-	-	-	-	0.060±0.001
		A + H	0.040±0.002	-	-	-	-	0.030±0.002	0.070±0.001
		A + D + AA	0.047±0.001	0.004±0.001	0.065±0.003	-	-	-	0.116±0.003
		A + AA	0.047±0.001	-	0.067±0.003	-	-	-	0.114±0.003
		A + AA + H	0.040±0.002	-	0.049±0.005	-	-	0.021±0.003	0.109±0.003
	Sample1 subset (N=25,827)	A	0.059±0.001	-	-	-	-	-	0.059±0.001
		A + D	0.059±0.001	0.006±0.002	-	-	-	-	0.065±0.002
		A + H	0.047±0.002	-	-	-	-	0.029±0.004	0.076±0.003
		A + AA	0.053±0.002	-	0.066±0.008	-	-	-	0.120±0.007
		A + AA + H	0.046±0.002	-	0.049±0.010	-	-	0.021±0.005	0.116±0.007
	Sample2 (N=133,934)	A	0.044±0.001	-	-	-	-	-	0.044±0.001
		A + D	0.044±0.001	0.005±0.001	-	-	-	-	0.049±0.001
		A + H	0.034±0.001	-	-	-	-	0.022±0.000	0.056±0.001
		A + AA	0.037±0.001	-	0.062±0.001	-	-	-	0.099±0.001
		A + AA + H	0.033±0.001	-	0.052±0.001	-	-	0.011±0.000	0.096±0.001
	Sample2 subset (N=70,000)	A	0.045±0.001	-	-	-	-	-	0.045±0.001
		A + D	0.045±0.001	0.003±0.001	-	-	-	-	0.047±0.000
		A + H	0.034±0.001	-	-	-	-	0.023±0.001	0.057±0.001
		A + AA	0.039±0.001	-	0.051±0.002	-	-	-	0.090±0.002
		A + AA + H	0.033±0.001	-	0.037±0.002	-	-	0.015±0.002	0.085±0.002
	Sample2 subset (N=90,000)	A	0.047±0.001	-	-	-	-	-	0.047±0.001
		A + D	0.047±0.001	0.004±0.001	-	-	-	-	0.051±0.001
		A + H	0.036±0.001	-	-	-	-	0.023±0.001	0.059±0.001
		A + AA	0.041±0.001	-	0.057±0.003	-	-	-	0.098±0.003
		A + AA + H	0.036±0.001	-	0.045±0.004	-	-	0.013±0.001	0.094±0.003
Model 2	Sample1 (N=50,606)	A + D + AAinter + AAintra	0.046±0.001	0.002±0.001	-	0.048±0.004	0.018±0.003	-	0.113±0.003
		A + AAinter + AAintra	0.046±0.001	-	-	0.047±0.004	0.020±0.003	-	0.112±0.003
		A + AAinter	0.047±0.001	-	-	0.065±0.003	-	-	0.112±0.003
		A + AAintra	0.047±0.002	-	-	-	0.036±0.003	-	0.083±0.002
		A + AAinter + H	0.040±0.002	-	-	0.047±0.005	-	0.021±0.003	0.108±0.003
		A + AAintra + H	0.039±0.002	-	-	-	0.024±0.003	0.023±0.002	0.086±0.002
		A + AAinter + AAintra + H	0.039±0.002	-	-	0.035±0.004	0.014±0.003	0.019±0.003	0.108±0.003
		AAinter + AAintra + H	-	-	-	0.029±0.004	0.025±0.004	0.065±0.002	0.119±0.004
